# Supplementary material for: Smart Chip Technology for the Control and Management of Invasive Plant Species: A Review
Source: Plants (Basel). 2025 May 18;14(10):1510. doi: 10.3390/plants14101510 (PMC12114904; doi:10.3390/plants14101510)
Supplement: Supplementary file 1 [file plants-14-01510-s001.zip]

Archive with 1 entries (1 files):
- plants-3565868-supplementary.pdf
